# Supplementary material for: Notable Differences in Clinical Features and Inflammatory Gene Expression Between Genital Lichen Sclerosus and Lichen Planus
Source: Biomedicines. 2025 Nov 19;13(11):2817. doi: 10.3390/biomedicines13112817 (PMC12650408; doi:10.3390/biomedicines13112817)
Supplement: Supplementary file 1 [file biomedicines-13-02817-s001.zip]

Archive with 1 entries (1 files):
- biomedicines-3944292-supplementary.pdf
